# Supplementary material for: Na4Fe2+Fe3+(PO4)3, a new synthetic NASICON-type phosphate
Source: Acta Crystallogr Sect E Struct Rep Online. 2009 Mar 19;65(Pt 4):i30. doi: 10.1107/S1600536809009210 (PMC2969012; doi:10.1107/S1600536809009210)
Supplement: Supplementary file 1 [file e-65-00i30-sup1.cif]

##############################################################################
###                                                                        ###
###        Electronic paper (Acta Crystallographica Section E)             ###
###                                                                        ###
##############################################################################
#                                                                            #
# This CIF contains the data in a paper accepted for publication in Acta     #
# Crystallographica Section E. It conforms to the requirements of Notes      #
# for Authors for Section E, and has been peer reviewed under the auspices   #
# of the IUCr Commission on Journals.                                        #
#                                                                            #
# Full details of the Crystallographic Information File format               #
# are given in the paper "The Crystallographic Information File (CIF):       #
# a New Standard Archive File for Crystallography" by S. R. Hall, F. H.      #
# Allen and I. D. Brown [Acta Cryst. (1991), A47, 655-685].                  #
#                                                                            #
# The current version of the core CIF dictionary is obtainable from          #
# ftp://ftp.iucr.org/pub/cif_core.dic. The current version number is 2.4.    #
#                                                                            #
# Software is freely available for graphical display of the structure(s) in  #
# this CIF.  For information consult the CIF home page http://www.iucr.org/  #
# cif/home.html                                                              #
#                                                                            #
# This file may be used for bona fide research purposes within the           #
# scientific community so long as proper attribution is given to the journal # 
# article from which it was obtained.                                        #
#                                                                            #
##############################################################################
                                             
data_global
_audit_creation_method     'form.cif (version 2.0)'
_journal_data_validation_number     ?
_journal_date_recd_electronic     2009-02-25
_journal_date_accepted     2009-03-12
_journal_name_full     'Acta Crystallographica, Section E'
_journal_year     2009
_journal_volume     65
_journal_issue      4
_journal_page_first     i30
_journal_page_last     i30
_journal_paper_category     QI
_journal_coeditor_code     MG2067
_publ_contact_author_name     'Frederic Hatert'
_publ_contact_author_address
;
University of Liege
Laboratory of Mineralogy B.18
B-4000 Liege
Belgium
;
_publ_contact_author_email     fhatert@ulg.ac.be
_publ_contact_author_fax     0032-4-366.22.02
_publ_contact_author_phone     0032-4-366.21.43
_publ_section_title
;
Na~4~Fe^2+^Fe^3+^(PO~4~)~3~, a new synthetic NASICON-type phosphate
;
loop_
    _publ_author_name
    _publ_author_address
    "Hatert, Fr\'ed\'eric"
;
University of Li\`ege
Laboratory of Mineralogy B.18
B-4000 Li\`ege
Belgium
;
data_I
_chemical_name_systematic
;
Tetrasodium diiron tris(phosphate)
;
_chemical_name_common     'Tetrasodium diiron triphosphate'
_chemical_formula_moiety     'Na4 (Fe 2+) (Fe 3+) (P O4)3'
_chemical_formula_sum     'Fe2 Na4 O12 P3'
_chemical_formula_structural     Na4Fe2(PO4)3
_chemical_formula_analytical     Na3.96Fe2.07(PO4)3
_chemical_formula_iupac     'Na3.96 Fe2.07 (P O4)3'
_chemical_formula_weight     488.57
_chemical_melting_point     ?
_symmetry_cell_setting     trigonal
_symmetry_space_group_name_H-M     'R -3 c'
_symmetry_space_group_name_Hall     '-R 3 2"c'
loop_
    _symmetry_equiv_pos_as_xyz
    'x, y, z'
    '-y, x-y, z'
    '-x+y, -x, z'
    'y, x, -z+1/2'
    'x-y, -y, -z+1/2'
    '-x, -x+y, -z+1/2'
    'x+2/3, y+1/3, z+1/3'
    '-y+2/3, x-y+1/3, z+1/3'
    '-x+y+2/3, -x+1/3, z+1/3'
    'y+2/3, x+1/3, -z+5/6'
    'x-y+2/3, -y+1/3, -z+5/6'
    '-x+2/3, -x+y+1/3, -z+5/6'
    'x+1/3, y+2/3, z+2/3'
    '-y+1/3, x-y+2/3, z+2/3'
    '-x+y+1/3, -x+2/3, z+2/3'
    'y+1/3, x+2/3, -z+7/6'
    'x-y+1/3, -y+2/3, -z+7/6'
    '-x+1/3, -x+y+2/3, -z+7/6'
    '-x, -y, -z'
    'y, -x+y, -z'
    'x-y, x, -z'
    '-y, -x, z-1/2'
    '-x+y, y, z-1/2'
    'x, x-y, z-1/2'
    '-x+2/3, -y+1/3, -z+1/3'
    'y+2/3, -x+y+1/3, -z+1/3'
    'x-y+2/3, x+1/3, -z+1/3'
    '-y+2/3, -x+1/3, z-1/6'
    '-x+y+2/3, y+1/3, z-1/6'
    'x+2/3, x-y+1/3, z-1/6'
    '-x+1/3, -y+2/3, -z+2/3'
    'y+1/3, -x+y+2/3, -z+2/3'
    'x-y+1/3, x+2/3, -z+2/3'
    '-y+1/3, -x+2/3, z+1/6'
    '-x+y+1/3, y+2/3, z+1/6'
    'x+1/3, x-y+2/3, z+1/6'
_cell_length_a     8.9543(9)
_cell_length_b     8.9543(9)
_cell_length_c     21.280(4)
_cell_angle_alpha     90.00
_cell_angle_beta     90.00
_cell_angle_gamma     120.00
_cell_volume     1477.6(4)
_cell_formula_units_Z     6
_cell_measurement_reflns_used     35
_cell_measurement_theta_min     5.9
_cell_measurement_theta_max     12.6
_cell_measurement_temperature     293(2)
_exptl_crystal_description     'isometric crystal'
_exptl_crystal_colour     pink
_exptl_crystal_size_max     0.080
_exptl_crystal_size_mid     0.050
_exptl_crystal_size_min     0.030
_exptl_crystal_density_diffrn     3.294
_exptl_crystal_density_meas     ?
_exptl_crystal_density_method     'not measured'
_exptl_crystal_F_000     1422
_exptl_absorpt_coefficient_mu     3.680
_exptl_absorpt_correction_type     psi-scan
_exptl_absorpt_process_details     '(XSCANS; Siemens, 1991)'
_exptl_absorpt_correction_T_min     0.693
_exptl_absorpt_correction_T_max     0.896
_exptl_special_details
;
;
_diffrn_ambient_temperature     293(2)
_diffrn_radiation_type     MoK\a
_diffrn_radiation_wavelength     0.71073
_diffrn_radiation_source     'fine-focus sealed tube'
_diffrn_radiation_monochromator     graphite
_diffrn_measurement_device_type     'Bruker P4'
_diffrn_measurement_method     \w
_diffrn_detector_area_resol_mean     ?
_diffrn_reflns_number     721
_diffrn_reflns_av_R_equivalents     0.0214
_diffrn_reflns_av_sigmaI/netI     0.0194
_diffrn_reflns_theta_min     3.25
_diffrn_reflns_theta_max     24.98
_diffrn_reflns_theta_full     24.98
_diffrn_measured_fraction_theta_max     1.000
_diffrn_measured_fraction_theta_full     1.000
_diffrn_reflns_limit_h_min     -10
_diffrn_reflns_limit_h_max     1
_diffrn_reflns_limit_k_min     -1
_diffrn_reflns_limit_k_max     10
_diffrn_reflns_limit_l_min     -25
_diffrn_reflns_limit_l_max     1
_diffrn_reflns_reduction_process     ?
_diffrn_standards_number     3
_diffrn_standards_interval_count     97
_diffrn_standards_interval_time     ?
_diffrn_standards_decay_%     1.9
loop_
    _diffrn_standard_refln_index_h
    _diffrn_standard_refln_index_k
    _diffrn_standard_refln_index_l
    ? ? ?
_refine_special_details
;
Refinement of <i>F</i>^2^ against ALL reflections. The weighted <i>R</i>-factor
<i>wR</i> and goodness of fit <i>S</i> are based on <i>F</i>^2^, conventional
<i>R</i>-factors <i>R</i> are based on <i>F</i>, with <i>F</i> set to zero for
negative <i>F</i>^2^. The threshold expression of <i>F</i>^2^ >
\s(<i>F</i>^2^) is used only for calculating <i>R</i>-factors(gt) <i>etc</i>.
and is not relevant to the choice of reflections for refinement.
<i>R</i>-factors based on <i>F</i>^2^ are statistically about twice as large
as those based on <i>F</i>, and <i>R</i>- factors based on ALL data will be
even larger.
;
_reflns_number_total     294
_reflns_number_gt     284
_reflns_threshold_expression     I>2\s(I)
_refine_ls_structure_factor_coef     Fsqd
_refine_ls_matrix_type     full
_refine_ls_R_factor_all     0.0534
_refine_ls_R_factor_gt     0.0523
_refine_ls_wR_factor_gt     0.1246
_refine_ls_wR_factor_ref     0.1250
_refine_ls_goodness_of_fit_all     ?
_refine_ls_goodness_of_fit_ref     1.399
_refine_ls_restrained_S_all     1.399
_refine_ls_restrained_S_obs     ?
_refine_ls_number_reflns     294
_refine_ls_number_parameters     35
_refine_ls_number_restraints     0
_refine_ls_number_constraints     ?
_refine_ls_weighting_scheme     calc
_refine_ls_weighting_details
            'calc w = 1/[\s^2^(Fo^2^)+(0.0415P)^2^+5P] where P=(Fo^2^+2Fc^2^)/3'
_atom_sites_solution_primary     direct
_atom_sites_solution_secondary     difmap
_refine_ls_shift/su_max     0.000
_refine_ls_shift/su_mean     0.000
_refine_diff_density_max     1.703
_refine_diff_density_min     -0.970
_refine_ls_extinction_method     'SHELXL97 (Sheldrick, 2008)'
_refine_ls_extinction_coef     0.0027(6)
_refine_ls_extinction_expression
                                  'Fc^*^=kFc[1+0.001xFc^2^\l^3^/sin(2\q)]^-1/4^'
_refine_ls_abs_structure_Rogers     ?
loop_
    _atom_type_symbol
    _atom_type_description
    _atom_type_scat_dispersion_real
    _atom_type_scat_dispersion_imag
    _atom_type_scat_source
    'O' 'O' 0.0106 0.0060
                         'International Tables Vol C Tables 4.2.6.8 and 6.1.1.4'
    'Na' 'Na' 0.0362 0.0249
                         'International Tables Vol C Tables 4.2.6.8 and 6.1.1.4'
    'P' 'P' 0.1023 0.0942
                         'International Tables Vol C Tables 4.2.6.8 and 6.1.1.4'
    'Fe' 'Fe' 0.3463 0.8444
                         'International Tables Vol C Tables 4.2.6.8 and 6.1.1.4'
_computing_data_collection     'XSCANS (Siemens, 1991)'
_computing_cell_refinement     'XSCANS (Siemens, 1991)'
_computing_data_reduction     'SHELXTL-Plus (Sheldrick, 2008)'
_computing_structure_solution     'SHELXS97 (Sheldrick, 2008)'
_computing_structure_refinement     'SHELXL97 (Sheldrick, 2008)'
_computing_molecular_graphics     'ATOMS (Dowty, 1993)'
_computing_publication_material     'SHELXTL-Plus (Sheldrick, 2008)'
loop_
    _atom_site_type_symbol
    _atom_site_label
    _atom_site_fract_x
    _atom_site_fract_y
    _atom_site_fract_z
    _atom_site_U_iso_or_equiv
    _atom_site_adp_type
    _atom_site_calc_flag
    _atom_site_refinement_flags
    _atom_site_occupancy
    _atom_site_disorder_assembly
    _atom_site_disorder_group
    Fe Fe1 0.0000 0.0000 0.14926(9) 0.0082(8) Uani d S 1 . .
    P P1 -0.3333 -0.3672(3) 0.0833 0.0080(9) Uani d S 1 . .
    Na Na1 0.0000 0.0000 0.0000 0.0129(17) Uani d S 1 . .
    Na Na2 -0.3333 -0.0278(7) 0.0833 0.0262(13) Uani d S 1 . .
    O O1 0.1950(8) 0.2066(9) 0.1913(3) 0.0213(15) Uani d . 1 . .
    O O2 0.1869(8) 0.0152(7) 0.0838(3) 0.0135(14) Uani d . 1 . .
loop_
    _atom_site_aniso_label
    _atom_site_aniso_U_11
    _atom_site_aniso_U_22
    _atom_site_aniso_U_33
    _atom_site_aniso_U_12
    _atom_site_aniso_U_13
    _atom_site_aniso_U_23
    Fe1 0.0070(8) 0.0070(8) 0.0105(11) 0.0035(4) 0.000 0.000
    P1 0.0041(15) 0.0109(12) 0.0065(14) 0.0021(7) 0.0000(10) 0.0000(5)
    Na1 0.009(2) 0.009(2) 0.020(4) 0.0047(12) 0.000 0.000
    Na2 0.013(3) 0.029(2) 0.031(3) 0.0065(13) -0.001(2) -0.0005(11)
    O1 0.015(3) 0.032(4) 0.013(3) 0.008(3) -0.006(2) -0.008(3)
    O2 0.012(3) 0.019(3) 0.012(3) 0.010(3) -0.004(2) -0.006(2)
_geom_special_details
;
All e.s.d.'s (except the e.s.d. in the dihedral angle between two l.s. planes)
are estimated using the full covariance matrix. The cell e.s.d.'s are taken
into account individually in the estimation of e.s.d.'s in distances, angles
and torsion angles; correlations between e.s.d.'s in cell parameters are only
used when they are defined by crystal symmetry. An approximate (isotropic)
treatment of cell e.s.d.'s is used for estimating e.s.d.'s involving l.s.
planes.
;
loop_
    _geom_bond_atom_site_label_1
    _geom_bond_atom_site_label_2
    _geom_bond_site_symmetry_2
    _geom_bond_distance
    _geom_bond_publ_flag
    Fe1 O1 . 2.010(6) ?
    Fe1 O1 3 2.010(6) ?
    Fe1 O1 2 2.010(6) ?
    Fe1 O2 3 2.130(6) ?
    Fe1 O2 . 2.130(6) ?
    Fe1 O2 2 2.130(6) ?
    P1 O1 29_445 1.533(6) ?
    P1 O1 27_445 1.533(6) ?
    P1 O2 3 1.538(6) ?
    P1 O2 17_444 1.538(6) ?
    Na1 O2 19 2.402(5) ?
    Na1 O2 . 2.402(5) ?
    Na1 O2 20 2.402(5) ?
    Na1 O2 3 2.402(5) ?
    Na1 O2 2 2.402(5) ?
    Na1 O2 21 2.402(5) ?
    Na2 O2 3 2.487(8) ?
    Na2 O2 17_444 2.487(8) ?
    Na2 O2 2 2.493(6) ?
    Na2 O2 16_444 2.493(6) ?
    Na2 O1 16_444 2.534(6) ?
    Na2 O1 2 2.534(6) ?
    Na2 O1 30_455 2.990(8) ?
    Na2 O1 25_455 2.990(8) ?
loop_
    _geom_angle_atom_site_label_1
    _geom_angle_atom_site_label_2
    _geom_angle_atom_site_label_3
    _geom_angle_site_symmetry_1
    _geom_angle_site_symmetry_3
    _geom_angle
    _geom_angle_publ_flag
    O1 Fe1 O1 . 3 101.7(2) ?
    O1 Fe1 O1 . 2 101.7(2) ?
    O1 Fe1 O1 3 2 101.7(2) ?
    O1 Fe1 O2 . 3 165.5(2) ?
    O1 Fe1 O2 3 3 86.5(2) ?
    O1 Fe1 O2 2 3 88.1(2) ?
    O1 Fe1 O2 . . 86.5(2) ?
    O1 Fe1 O2 3 . 88.1(2) ?
    O1 Fe1 O2 2 . 165.5(2) ?
    O2 Fe1 O2 3 . 81.8(2) ?
    O1 Fe1 O2 . 2 88.1(2) ?
    O1 Fe1 O2 3 2 165.5(2) ?
    O1 Fe1 O2 2 2 86.5(2) ?
    O2 Fe1 O2 3 2 81.8(2) ?
    O2 Fe1 O2 . 2 81.8(2) ?
    O1 P1 O1 29_445 27_445 109.6(5) ?
    O1 P1 O2 29_445 3 106.9(3) ?
    O1 P1 O2 27_445 3 112.1(3) ?
    O1 P1 O2 29_445 17_444 112.1(3) ?
    O1 P1 O2 27_445 17_444 106.9(3) ?
    O2 P1 O2 3 17_444 109.2(5) ?
    O2 Na1 O2 19 . 180.0(3) ?
    O2 Na1 O2 19 20 71.0(2) ?
    O2 Na1 O2 . 20 109.0(2) ?
    O2 Na1 O2 19 3 109.0(2) ?
    O2 Na1 O2 . 3 71.0(2) ?
    O2 Na1 O2 20 3 109.0(2) ?
    O2 Na1 O2 19 2 109.0(2) ?
    O2 Na1 O2 . 2 71.0(2) ?
    O2 Na1 O2 20 2 180.0(3) ?
    O2 Na1 O2 3 2 71.0(2) ?
    O2 Na1 O2 19 21 71.0(2) ?
    O2 Na1 O2 . 21 109.0(2) ?
    O2 Na1 O2 20 21 71.0(2) ?
    O2 Na1 O2 3 21 180.00(17) ?
    O2 Na1 O2 2 21 109.0(2) ?
    O2 Na2 O2 3 17_444 60.5(3) ?
    O2 Na2 O2 3 2 68.1(3) ?
    O2 Na2 O2 17_444 2 128.6(2) ?
    O2 Na2 O2 3 16_444 128.6(2) ?
    O2 Na2 O2 17_444 16_444 68.1(3) ?
    O2 Na2 O2 2 16_444 163.3(4) ?
    O2 Na2 O1 3 16_444 93.1(2) ?
    O2 Na2 O1 17_444 16_444 70.0(2) ?
    O2 Na2 O1 2 16_444 114.28(19) ?
    O2 Na2 O1 16_444 16_444 68.73(19) ?
    O2 Na2 O1 3 2 70.0(2) ?
    O2 Na2 O1 17_444 2 93.1(2) ?
    O2 Na2 O1 2 2 68.73(19) ?
    O2 Na2 O1 16_444 2 114.28(19) ?
    O1 Na2 O1 16_444 2 160.8(4) ?
    O2 Na2 O1 3 30_455 113.49(19) ?
    O2 Na2 O1 17_444 30_455 154.86(18) ?
    O2 Na2 O1 2 30_455 52.52(18) ?
    O2 Na2 O1 16_444 30_455 112.9(3) ?
    O1 Na2 O1 16_444 30_455 86.74(13) ?
    O1 Na2 O1 2 30_455 108.0(2) ?
    O2 Na2 O1 3 25_455 154.86(18) ?
    O2 Na2 O1 17_444 25_455 113.49(19) ?
    O2 Na2 O1 2 25_455 112.9(3) ?
    O2 Na2 O1 16_444 25_455 52.52(18) ?
    O1 Na2 O1 16_444 25_455 108.0(2) ?
    O1 Na2 O1 2 25_455 86.74(13) ?
    O1 Na2 O1 30_455 25_455 82.0(3) ?
