# Supplementary material for: Na4Fe2+Fe3+(PO4)3, a new synthetic NASICON-type phosphate
Source: Acta Crystallogr Sect E Struct Rep Online. 2009 Mar 19;65(Pt 4):i30. doi: 10.1107/S1600536809009210 (PMC2969012; doi:10.1107/S1600536809009210)
Supplement: Supplementary file 2 [file e-65-00i30-Isup2.hkl]

# 
# h,k,l, Fc-squared, Fo-squared, sigma(Fo-squared) and status flag 
# 
data_I
_shelx_title ' r-3C in R-3c' 
_shelx_refln_list_code          4 
_shelx_F_calc_maximum      476.49 
_exptl_crystal_F_000      1422.00 
_reflns_d_resolution_high  0.8414 
 
loop_ 
 _symmetry_equiv_pos_as_xyz 
 'x, y, z' 
 '-y, x-y, z' 
 '-x+y, -x, z' 
 'y, x, -z+1/2' 
 'x-y, -y, -z+1/2' 
 '-x, -x+y, -z+1/2' 
 'x+2/3, y+1/3, z+1/3' 
 '-y+2/3, x-y+1/3, z+1/3' 
 '-x+y+2/3, -x+1/3, z+1/3' 
 'y+2/3, x+1/3, -z+5/6' 
 'x-y+2/3, -y+1/3, -z+5/6' 
 '-x+2/3, -x+y+1/3, -z+5/6' 
 'x+1/3, y+2/3, z+2/3' 
 '-y+1/3, x-y+2/3, z+2/3' 
 '-x+y+1/3, -x+2/3, z+2/3' 
 'y+1/3, x+2/3, -z+7/6' 
 'x-y+1/3, -y+2/3, -z+7/6' 
 '-x+1/3, -x+y+2/3, -z+7/6' 
 '-x, -y, -z' 
 'y, -x+y, -z' 
 'x-y, x, -z' 
 '-y, -x, z-1/2' 
 '-x+y, y, z-1/2' 
 'x, x-y, z-1/2' 
 '-x+2/3, -y+1/3, -z+1/3' 
 'y+2/3, -x+y+1/3, -z+1/3' 
 'x-y+2/3, x+1/3, -z+1/3' 
 '-y+2/3, -x+1/3, z-1/6' 
 '-x+y+2/3, y+1/3, z-1/6' 
 'x+2/3, x-y+1/3, z-1/6' 
 '-x+1/3, -y+2/3, -z+2/3' 
 'y+1/3, -x+y+2/3, -z+2/3' 
 'x-y+1/3, x+2/3, -z+2/3' 
 '-y+1/3, -x+2/3, z+1/6' 
 '-x+y+1/3, y+2/3, z+1/6' 
 'x+1/3, x-y+2/3, z+1/6' 
 
_cell_length_a     8.9543 
_cell_length_b     8.9543 
_cell_length_c    21.2801 
_cell_angle_alpha  90.000 
_cell_angle_beta   90.000 
_cell_angle_gamma 120.000 
 
_shelx_F_squared_multiplier     1.000 
 
loop_ 
 _refln_index_h 
 _refln_index_k 
 _refln_index_l 
 _refln_F_squared_calc 
 _refln_F_squared_meas 
 _refln_F_squared_sigma 
 _refln_observed_status 
  -1   2   0    21756.98    22547.20    295.19 o 
   0   3   0   227046.38   201560.59   2863.34 o 
  -2   4   0      185.08      803.81    257.37 o 
  -1   5   0    65042.54    68684.38    827.66 o 
  -3   6   0    90577.57    88884.95    902.34 o 
   0   6   0   189475.47   180434.81   3626.90 o 
  -2   7   0    12770.78    12452.58    289.37 o 
  -4   8   0     8654.08     9426.30    229.42 o 
  -1   8   0     6996.77     7539.79    116.44 o 
  -3   9   0    32059.26    32701.88    494.76 o 
   0   9   0    22938.63    22293.15    553.48 o 
  -5  10   0    24116.02    25339.44    375.23 o 
  -2  10   0     5982.41     6916.05    475.09 o 
  -2   3   1    29819.60    28299.97    411.13 o 
  -1   4   1     5382.09     6235.26    110.39 o 
  -3   5   1     6994.70     6720.91    144.41 o 
  -5   6   1    19209.41    19556.87    193.32 o 
  -2   6   1     1860.78     1944.99     50.72 o 
  -4   7   1     1719.32     1899.83     54.42 o 
  -1   7   1     2711.49     2645.30     55.29 o 
  -6   8   1     2355.35     2481.36     61.69 o 
  -3   8   1      889.65     1211.70     47.29 o 
  -8   9   1     8226.29     8420.59    129.66 o 
  -5   9   1     7421.00     7738.94    141.44 o 
  -2   9   1     4913.12     5599.32    125.18 o 
  -7  10   1     1691.18     1730.70     88.46 o 
  -4  10   1       65.90       54.54     34.67 o 
   0   1   2     4710.90     4524.72     87.45 o 
  -2   2   2      192.70      312.19     28.58 o 
  -1   3   2      215.96      857.42     77.31 o 
  -3   4   2     1347.69     2305.80     89.48 o 
   0   4   2    19148.96    18221.93    435.53 o 
  -5   5   2     3666.30     3580.90     97.90 o 
  -2   5   2      151.71      761.52    146.68 o 
  -4   6   2      474.30      333.29     41.28 o 
  -1   6   2      754.15     2086.40     73.94 o 
  -6   7   2      103.48      606.03     45.89 o 
  -3   7   2     3905.41     4105.09     99.60 o 
   0   7   2     6788.82     6861.13    271.90 o 
  -8   8   2      730.18      947.63     97.48 o 
  -5   8   2     1126.21     1463.86     73.05 o 
  -2   8   2     1029.75      892.59     72.06 o 
  -7   9   2      164.03      233.81    158.96 o 
  -4   9   2      242.68      372.33     74.03 o 
  -1   9   2       43.97      225.26     74.04 o 
  -6  10   2     4750.92     4882.38    180.42 o 
  -3  10   2     5905.06     5622.02    193.11 o 
  -1   2   3    29255.22    32595.38    246.94 o 
  -2   4   3    30762.57    36963.80    857.08 o 
  -4   5   3     3783.94     3575.65     65.39 o 
  -1   5   3      549.72      954.21    152.89 o 
  -3   6   3     7472.44     9487.24    330.90 o 
  -5   7   3      965.02     1500.80     79.98 o 
  -2   7   3     1085.11     1044.27    111.63 o 
  -7   8   3     3224.03     2673.61     64.60 o 
  -4   8   3     1177.09     2288.77     86.06 o 
  -1   8   3     2641.12     2545.48    159.25 o 
  -6   9   3      371.06     2020.68    126.41 o 
  -3   9   3       46.00     2773.26    245.89 o 
  -5  10   3      646.31     1301.57    108.99 o 
  -1   1   4    46309.11    42766.32    301.43 o 
   0   2   4    40197.88    37916.01    535.88 o 
  -2   3   4    11794.89    10996.06    348.68 o 
  -4   4   4     2988.55     2683.30     77.72 o 
  -1   4   4    15852.42    14922.00    280.32 o 
  -3   5   4    15737.82    16012.82    302.19 o 
   0   5   4    19894.71    18464.62    444.41 o 
  -5   6   4    35570.69    34151.68    471.31 o 
  -2   6   4    13813.83    12859.78    568.70 o 
  -7   7   4      701.89      692.04     58.40 o 
  -4   7   4     2401.93     2789.86     90.74 o 
  -1   7   4    11908.52    12039.53    251.35 o 
  -6   8   4    16496.38    16045.93    286.61 o 
  -3   8   4     1661.08     2184.68    291.04 o 
   0   8   4     6186.84     6480.15    268.10 o 
  -8   9   4     8171.46     7843.00    156.48 o 
  -5   9   4    17351.06    17284.91    339.53 o 
  -2   9   4     7625.07     8040.33    209.02 o 
  -7  10   4       48.95       63.34     58.33 o 
  -4  10   4     1333.22     1552.30    115.97 o 
  -1   3   5       26.23      460.60     50.93 o 
  -3   4   5    14340.82    14315.47    374.70 o 
  -2   5   5     8587.37     8143.67    218.17 o 
  -4   6   5    13598.71    13127.13    271.71 o 
  -1   6   5    14384.99    14677.79    288.14 o 
  -6   7   5     5890.97     5874.16    199.18 o 
  -3   7   5      354.29      308.67     45.23 o 
  -5   8   5     2599.42     4034.58    172.46 o 
  -2   8   5     7486.69     7985.36    204.15 o 
  -7   9   5     1110.53     1476.45    219.70 o 
  -4   9   5     8497.15     8312.01    210.49 o 
  -1   9   5     3521.10     3692.89    153.10 o 
  -6  10   5      496.37      800.92    177.44 o 
  -3  10   5     1120.63     1160.35    340.08 o 
   0   0   6    40360.22    45778.09    577.57 o 
  -1   2   6   146109.75   153934.64   1580.62 o 
  -3   3   6      339.72      416.10     53.59 o 
   0   3   6      134.59      305.65     54.46 o 
  -2   4   6   131785.34   137875.89    873.77 o 
  -4   5   6    72354.54    75410.30    470.92 o 
  -1   5   6    66999.30    70580.90    621.66 o 
  -6   6   6      929.80      803.84     55.76 o 
  -3   6   6      546.85     1053.74    210.86 o 
   0   6   6      167.31      189.71     63.24 o 
  -5   7   6    38032.67    39555.04    455.81 o 
  -2   7   6    31014.59    32874.64    526.74 o 
  -7   8   6    18437.48    19687.25    221.46 o 
  -4   8   6    34587.26    35899.80    415.99 o 
  -1   8   6    22572.43    22170.07    322.98 o 
  -6   9   6     6645.11     7023.19    198.31 o 
  -3   9   6     5393.31     6814.29    377.23 o 
  -5  10   6    16939.27    19043.40    330.14 o 
  -2   3   7     4390.59     4696.16     84.18 o 
  -1   4   7    28590.87    27361.54    391.32 o 
  -3   5   7     4918.63     4622.00    110.47 o 
  -5   6   7    18433.72    17701.55    225.41 o 
  -2   6   7    12112.81    10864.78    253.02 o 
  -4   7   7     2483.82     2255.98     82.58 o 
  -1   7   7     8448.33     8064.93    208.72 o 
  -6   8   7    13140.60    12547.73    402.48 o 
  -3   8   7     1095.50     2025.08     80.67 o 
  -8   9   7     3584.14     3724.08    132.12 o 
  -5   9   7     5757.08     5191.02    188.66 o 
  -2   9   7      132.28      164.61     69.98 o 
  -4  10   7        6.75       -4.92     42.15 o 
   0   1   8      292.02      427.62     31.63 o 
  -2   2   8    22122.56    20566.05    318.64 o 
  -1   3   8    42690.30    40632.05    451.12 o 
  -3   4   8    16747.91    16920.53    219.51 o 
   0   4   8     9394.63     8813.54    315.78 o 
  -5   5   8     1205.87     1186.39     65.06 o 
  -2   5   8    12550.16    11716.36    257.10 o 
  -4   6   8     4055.14     4025.46     99.87 o 
  -1   6   8     1097.44     2004.37    105.48 o 
  -6   7   8     5240.80     4999.88     97.78 o 
  -3   7   8    28218.48    24651.11    361.93 o 
   0   7   8    27843.75    24510.41    478.42 o 
  -8   8   8     6790.54     5808.87    195.66 o 
  -5   8   8    10397.90     9890.42    220.22 o 
  -2   8   8     2455.47     2499.65    124.47 o 
  -7   9   8     2928.12     2336.33    183.88 o 
  -4   9   8      120.39      189.97     63.88 o 
  -1   9   8     1230.51      924.93    100.67 o 
  -6  10   8     4216.16     3151.29    165.38 o 
  -1   2   9      463.35      694.69     30.62 o 
  -2   4   9       12.34      418.22     72.01 o 
  -4   5   9     1703.57     2477.24     72.52 o 
  -1   5   9     2823.74     3239.35     88.39 o 
  -3   6   9      103.22      691.92     67.62 o 
  -5   7   9      882.91      838.69     79.09 o 
  -2   7   9      755.75      722.13     57.12 o 
  -7   8   9       26.53      148.31     50.66 o 
  -4   8   9        8.90     1816.54     73.88 o 
  -1   8   9       64.30      412.26     67.68 o 
  -6   9   9     1027.34     1620.87    153.78 o 
  -3   9   9     1572.21     2126.79    123.32 o 
  -1   1  10     3050.05     2482.43     55.87 o 
   0   2  10    34282.63    30417.02    555.00 o 
  -2   3  10    51958.82    50010.54    700.64 o 
  -4   4  10    23512.99    22032.28    355.67 o 
  -1   4  10    30054.63    29585.46    403.96 o 
  -3   5  10    22548.06    20033.12    493.23 o 
   0   5  10      399.22      465.58     66.76 o 
  -5   6  10      173.61     1487.71    336.44 o 
  -2   6  10     9533.12     9732.23    362.94 o 
  -7   7  10    34473.77    33462.47    589.98 o 
  -4   7  10    41374.69    39364.29    628.75 o 
  -1   7  10    11425.88    10774.03    232.78 o 
  -6   8  10     6684.08     6338.77    245.26 o 
  -3   8  10    17297.87    16281.70    277.80 o 
   0   8  10    12623.23    11581.56    368.29 o 
  -5   9  10      950.66      960.68    132.68 o 
  -2   9  10     7532.18     6702.29    200.25 o 
  -1   3  11      267.93      245.10     40.94 o 
  -3   4  11    16367.55    14831.16    205.20 o 
  -2   5  11     4029.40     3615.73     97.01 o 
  -4   6  11     7359.05     7149.09    470.00 o 
  -1   6  11    15257.16    14907.51    312.86 o 
  -6   7  11     4890.36     4969.20     87.81 o 
  -3   7  11      985.48     1084.21     69.43 o 
  -5   8  11      688.68     1049.28    101.79 o 
  -2   8  11     9321.33     9117.93    222.45 o 
  -7   9  11      223.08      281.97     89.89 o 
  -4   9  11     4194.77     3748.52    167.48 o 
   0   0  12   204827.88   220417.64   1649.35 o 
  -1   2  12      608.49      694.84     33.59 o 
  -3   3  12    53488.60    59884.35    577.20 o 
   0   3  12    69148.56    71793.44    888.98 o 
  -2   4  12     3236.21     3247.32    164.73 o 
  -4   5  12      347.33      405.39     46.53 o 
  -1   5  12       96.09      547.23     94.85 o 
  -6   6  12    33898.00    35937.49    418.81 o 
  -3   6  12    27480.14    29147.97    383.27 o 
   0   6  12    41223.63    39179.87    608.03 o 
  -5   7  12      424.93      673.80     50.21 o 
  -2   7  12       19.23      374.82     76.40 o 
  -7   8  12       50.19      130.87     46.43 o 
  -4   8  12       31.37      256.34    135.24 o 
  -1   8  12      681.05      545.60     86.94 o 
  -6   9  12     6045.36     5695.86    194.47 o 
  -3   9  12     4131.71     3848.99    164.95 o 
  -2   3  13     1047.14      990.49     42.18 o 
  -1   4  13     5310.70     5651.16    285.89 o 
  -3   5  13     6469.68     5568.76    161.58 o 
  -5   6  13     9429.87     9071.87    157.39 o 
  -2   6  13     5424.41     5126.71    134.40 o 
  -4   7  13       76.89      543.82     50.29 o 
  -1   7  13     2284.30     2229.28    147.76 o 
  -6   8  13     3600.31     3597.96    154.34 o 
  -3   8  13     1259.01     1361.33    106.70 o 
  -5   9  13     6390.00     6632.77    210.71 o 
   0   1  14    30782.49    30534.19    542.44 o 
  -2   2  14    43001.11    41177.54    511.23 o 
  -1   3  14    28062.54    26144.87    695.61 o 
  -3   4  14    19254.08    19728.51    248.75 o 
   0   4  14     4773.02     5275.91    172.81 o 
  -5   5  14    18791.04    18460.09    453.42 o 
  -2   5  14    26026.32    25724.61    367.05 o 
  -4   6  14    19990.85    19153.68    832.46 o 
  -1   6  14    31632.03    29666.15    372.89 o 
  -6   7  14    14581.82    13977.80    263.42 o 
  -3   7  14     6389.84     6623.70    182.12 o 
   0   7  14      446.24      370.68    135.27 o 
  -5   8  14     6985.91     6329.15    195.22 o 
  -2   8  14    21748.98    20654.12    461.23 o 
  -1   2  15    13128.43    13569.14    195.77 o 
  -2   4  15     5642.43     5501.97    142.98 o 
  -4   5  15     1171.82     1586.96     51.37 o 
  -1   5  15     2980.08     3034.41     92.09 o 
  -3   6  15     4721.02     5186.25    165.78 o 
  -5   7  15     1126.55     1110.61    131.82 o 
  -2   7  15      680.05      791.33     95.83 o 
  -4   8  15      250.58      576.89     86.07 o 
  -1   1  16     4279.31     3976.12     97.71 o 
   0   2  16    14753.98    13116.67    373.59 o 
  -2   3  16    12059.72    11087.17    337.02 o 
  -4   4  16      152.67      142.07     54.02 o 
  -1   4  16     3929.46     3450.56     97.17 o 
  -3   5  16     9085.68     8699.78    211.95 o 
   0   5  16     3151.84     2999.55    128.50 o 
  -5   6  16    10967.70    10879.79    203.32 o 
  -2   6  16     8161.92     7669.49    197.90 o 
  -7   7  16       32.65       41.84     44.71 o 
  -4   7  16      825.98     1079.81    242.50 o 
  -1   7  16     4676.82     3873.10    476.52 o 
  -3   8  16     2953.04     2905.05    150.41 o 
  -1   3  17     7303.66     6532.76    198.62 o 
  -3   4  17      880.14      913.95     48.96 o 
  -2   5  17     3076.49     2820.05     88.99 o 
  -4   6  17     1110.00     1044.54    102.53 o 
  -1   6  17     7465.63     6601.00    212.70 o 
  -6   7  17      645.60      561.70     66.12 o 
  -3   7  17      691.31      912.04     90.81 o 
   0   0  18   142172.59   151158.55   1308.88 o 
  -1   2  18     2691.39     2688.16     61.01 o 
  -3   3  18    18072.21    20849.06    769.16 o 
   0   3  18    17674.75    19735.86    450.32 o 
  -2   4  18     9836.24     9059.83    216.91 o 
  -4   5  18      543.62      829.89     62.02 o 
  -1   5  18      745.64      783.28    152.00 o 
  -6   6  18    27853.02    28627.53    405.72 o 
  -3   6  18     6541.22     7433.18    207.46 o 
   0   6  18    25080.23    26574.81    547.81 o 
  -5   7  18      436.36      264.05     76.39 o 
  -2   7  18      335.88      147.95     70.39 o 
  -2   3  19     3628.23     3230.02     68.00 o 
  -1   4  19     1756.69     1654.54    104.93 o 
  -3   5  19     1905.03     1695.73    120.54 o 
  -5   6  19     7028.72     6965.12    148.28 o 
  -2   6  19      745.74      677.93     88.52 o 
  -4   7  19      171.08       71.96     57.36 o 
   0   1  20    22989.77    23046.69    280.20 o 
  -2   2  20    15688.35    16406.44    284.51 o 
  -1   3  20    15185.24    16022.58    274.90 o 
  -3   4  20    20627.83    21122.50    240.89 o 
   0   4  20    31931.00    31690.40    565.10 o 
  -5   5  20    11222.71    11451.92    259.55 o 
  -2   5  20    10683.51    10874.28    248.15 o 
  -4   6  20     8666.58     8650.20    232.26 o 
  -1   6  20     6086.76     6655.24    411.66 o 
  -1   2  21     5812.33     6264.60    129.08 o 
  -2   4  21      167.57      122.08     59.62 o 
  -4   5  21     2940.29     2724.38    104.77 o 
  -1   5  21     1719.28     1872.97    121.17 o 
  -1   1  22       95.89      173.00     47.09 o 
   0   2  22       97.30       61.47     91.33 o 
  -2   3  22      546.84      506.66     70.24 o 
  -4   4  22     1908.44     1396.62    110.41 o 
  -1   4  22      441.21      312.19     72.02 o 
  -3   5  22       33.07       97.56    166.85 o 
  -1   3  23        0.28       14.17     37.01 o 
  -3   4  23     2213.21     1961.82    109.93 o 
   0   0  24     3775.13     3007.10    213.03 o 
  -1   2  24    14555.47    16795.14    225.48 o 
                                                 
